# Supplementary material for: Contributions of Titin and Collagen to Passive Stress in Muscles from mdm Mice with a Small Deletion in Titin’s Molecular Spring
Source: Int J Mol Sci. 2022 Aug 9;23(16):8858. doi: 10.3390/ijms23168858 (PMC9408699; doi:10.3390/ijms23168858)
Supplement: Supplementary file 1 [file ijms-23-08858-s001.zip]

Archive with 1 entries (1 files):
- ijms-1821135-supplementary.pdf
